# Supplementary material for: Supercritical Fluid Extraction of Ergosterol from Lentinula edodes and Pleurotus ostreatus: Optimization and Synergistic Effects of Biomass Pre-Treatments
Source: Molecules. 2026 Jun 12;31(12):2067. doi: 10.3390/molecules31122067 (PMC13306169; doi:10.3390/molecules31122067)
Supplement: Supplementary file 1 [file molecules-31-02067-s001.zip]

Archive with 1 entries (1 files):
- molecules-4332207-supplementary.pdf
